# Supplementary material for: Establishment and application of a quadruple target real-time PCR assay for detecting Yersinia pestis
Source: PLoS One. 2026 Jun 1;21(6):e0350660. doi: 10.1371/journal.pone.0350660 (PMC13225391; doi:10.1371/journal.pone.0350660)
Supplement: S1 Table — (XLSX) [file pone.0350660.s001.xlsx]

## Sheet:  Sensitivity result
DNA concentration (ng/μL)	CT
12.09	13.44
12.09×10-1	16.79
12.09×10-2	20.71
12.09×10-3	24.64
12.09×10-4	28.74
12.09×10-5	32.43
12.09×10-6	34.24
negative control	No CT
