# Supplementary material for: Establishment and application of a quadruple target real-time PCR assay for detecting Yersinia pestis
Source: PLoS One. 2026 Jun 1;21(6):e0350660. doi: 10.1371/journal.pone.0350660 (PMC13225391; doi:10.1371/journal.pone.0350660)
Supplement: S2 Table — (XLSX) [file pone.0350660.s002.xlsx]

## Sheet: Repeatability result
The result of the first repeat experiment
DNA concentration (ng/μL)	First hole	Second hole	Third hole	Fourth hole	Fifth hole	average value	standard deviation
12.09	13.54	13.79	13.44	13.51	13.87	13.63	0.188282
12.09×10-1	17.03	16.78	16.79	16.78	16.77	16.83	0.112027
12.09×10-2	21.15	20.72	20.71	20.81	20.77	20.832	0.182264
12.09×10-3	25.14	24.88	24.64	25.37	24.91	24.988	0.277435
12.09×10-4	28.71	28.88	28.74	28.67	28.55	28.71	0.119373
The result of the second repeat experiment
DNA concentration (ng/μL)	First hole	Second hole	Third hole	Fourth hole	Fifth hole	average value	standard deviation
12.09	13.26	13.54	13.22	13.17	13.46	13.33	0.160935
12.09×10-1	16.84	16.79	16.61	16.59	16.53	16.672	0.134981
12.09×10-2	20.6	20.86	20.64	20.71	20.63	20.688	0.104259
12.09×10-3	24.61	25.17	24.65	25.05	24.94	24.884	0.24613
12.09×10-4	28.57	29.11	28.77	29.02	29.35	28.964	0.302622
The result of the third repeat experiment
DNA concentration (ng/μL)	First hole	Second hole	Third hole	Fourth hole	Fifth hole	average value	standard deviation
12.09	13.39	13.39	13.16	13	13.12	13.212	0.172829
12.09×10-1	16.48	16.56	16.67	16.42	16.37	16.5	0.118533
12.09×10-2	20.62	20.58	20.32	20.46	20.49	20.494	0.116962
12.09×10-3	24.52	25.01	24.47	24.87	24.74	24.722	0.228845
12.09×10-4	28.52	28.32	28.25	28.95	29	28.608	0.349814
