# Supplementary material for: Establishment and application of a quadruple target real-time PCR assay for detecting Yersinia pestis
Source: PLoS One. 2026 Jun 1;21(6):e0350660. doi: 10.1371/journal.pone.0350660 (PMC13225391; doi:10.1371/journal.pone.0350660)
Supplement: S3 Table — (XLSX) [file pone.0350660.s003.xlsx]

## Sheet: Specificity result
strain	CT
Y. enterocolitica	No CT
Y. pseudotuberculosis	No CT
E. coli#1	36.99
E. coli#2	No CT
P. aeruginosa#1	No CT
P. aeruginosa#2	No CT
P. mirabilis#1	No CT
P. mirabilis#2	36.53
E. cloacae#1	34.89
E. cloacae#2	39.9
K. oxytoca#1	No CT
K. oxytoca#2	36.27
Y. pestis	12.59
negative control	No CT
