# Supplementary material for: Establishment and application of a quadruple target real-time PCR assay for detecting Yersinia pestis
Source: PLoS One. 2026 Jun 1;21(6):e0350660. doi: 10.1371/journal.pone.0350660 (PMC13225391; doi:10.1371/journal.pone.0350660)
Supplement: S4 Table — (XLSX) [file pone.0350660.s004.xlsx]

## Sheet: Blind test result
Blood sample number	CT	actual result	expected result
1	25.4	positive	positive
2	35.89	negative	negative
3	36.01	negative	negative
4	34.95	negative	negative
5	25.93	positive	positive
6	24.85	positive	positive
7	33.57	negative	negative
8	33.76	negative	negative
9	34.19	negative	negative
10	24.41	positive	positive
11	24.44	positive	positive
12	No CT	negative	negative
13	36.09	negative	negative
14	36.86	negative	negative
15	33.71	negative	negative
16	34.45	negative	negative
17	22.34	positive	positive
18	No CT	negative	negative
19	35.78	negative	negative
20	No CT	negative	negative
21	36.11	negative	negative
22	22.54	positive	positive
23	36.04	negative	negative
24	36.26	negative	negative
25	No CT	negative	negative
26	No CT	negative	negative
27	35.16	negative	negative
28	No CT	negative	negative
29	23.86	positive	positive
30	36.41	negative	negative
31	34.18	negative	negative
32	35.94	negative	negative
33	No CT	negative	negative
34	No CT	negative	negative
35	24.34	positive	positive
36	34.71	negative	negative
37	No CT	negative	negative
38	No CT	negative	negative
39	34.13	negative	negative
40	No CT	negative	negative
41	24.21	positive	positive
42	No CT	negative	negative
43	No CT	negative	negative
44	24.95	positive	positive
45	No CT	negative	negative
positive control	11.52	positive	positive
negative control	No CT	negative	negative
